# Supplementary material for: Outcomes, mechanisms and contextual factors of positive psychology interventions for health workers: a systematic review of global evidence
Source: Hum Resour Health. 2021 Feb 27;19:24. doi: 10.1186/s12960-021-00564-5 (PMC7910793; doi:10.1186/s12960-021-00564-5)
Supplement: Supplementary file 2 — Additional file 2. Quality appraisal. [file 12960_2021_564_MOESM2_ESM.xlsx]

## Sheet: Sheet1
	Title and abstract				Introduction						Methods								Results			Discussion							Overall
Study	Title	Abstract	Overall		Background	Local problem	Intended improvement	Study question	Overall		Ethical issues	Setting	Planning the intervention	Planning the study of the intervention	Methods of evaluation	Analysis	Overall		Outcomes	Overall		Summary	Relation to other evidence	Limitiations	Interpretation	Conclusions	Overall
Ammentorp	+	+	+		+	-	+/-	++	+/-		-	-	++	+/-	+	+	-		+/-	+/-		+	+	-	-	+	-		-
Austin	-	N/A	-		+/-	-	+	-	-		-	-	+/-	-	+/-	-	-		-	-		-	-	-	-	-	-		-
Bergs	+	+	+		+	-	+	+	+		+	+	+	+	+	+	+		+	+		+	+	+	+	+	+		+
Buck	+/-	N/A	+/-		+	+	+	+	+		+/-	-	-	+/-	+/-	-	-		+/-	+/-		+/-	-	+/-	-	-	-		-
Bolier	+	+	+		+	+	+	+	+		+	-	+	+	+	+	+		+	+		+	+	+/-	+	+	+		+
Challis	+/-	N/A	+/-		-	+	-	-	-		-	+/-	+/-	-	-	-	-		-	-		+/-	-	-	-	+/-	-		-
Dematteo	+/-	+	+		+	+	+	+	+		+	-	-	-	-	-	-		-	-		+/-	+	-	+/-	+	+/-		-
Dewar	+	+	+		+	+	+	+	+		+	+	+	+/-	-	-	-		+/-	+/-		-	-	+/-	-	+/-	-		-
Eastburg	-	+/-	-		+	-	-	+	-		+	+/-	+/-	-	+	-	-		+/-	+/-		+	+	+/-	+	+	+		+/-
Gray	+	+/-	+/-		+	+	+	-	+		+	-	+	+	+	+	+		+	+		+	+/-	+	+	+	+		+
Guzman1	+	+	+		+	-	+	+	+		-	-	+	-	+	+	-		+	+		+	+/-	+/-	+	+	+/-		+/-
Guzman2	+	+	+		+	-	+/-	+	+/-		-	-	+	+	+	+/-	-		+/-	+/-		+	+/-	+	+	+	+		+/-
Hall	+	+	+		+/-	-	+/-	+	+/-		+	+/-	+	-	+	+	+/-		+	+		+	+	+/-	+	+	+		+
James1	+	+	+		+	+	+	+	+		+	-	+	-	+	+	-		-	-		-	+/-	+	+	+	+/-		+/-
James2	-	+/-	-		+	-	+	+	+		-	-	-	-	+/-	+	-		-	-		+/-	+/-	-	-	-	-		-
Kavanagh	+	+	+		+/-	-	+	+	+/-		+/-	-	+	-	-	+/-	-		+	+		-	+	+	+	+	+		+/-
Kielar	+	+	+		-	-	+	+	-		-	-	+	-	+	-	-		-	-		-	-	-	+	+	-		-
Knibbs	+/-	+/-	+/-		-	+	+	-	-		+	-	-	-	+/-	-	-		+/-	+/-		-	+/-	+/-	-	+	-		-
Macafee	+/-	+	+/-		+	-	-	+/-	-		+	+	+	-	-	-	-					-	-	+	+	+	-		-
Muha	-	N/A	-		+/-	+	+	-	+/-		-	-	-	-	-	-	-		-	-		-	-	-	-	-	-		-
Palamara	+/-	+	+		+	-	+	-	-		-	+/-	+	+/-	+/-	-	-		+	+		-	-	+/-	+	+	-		-
Ruhe	+/-	+	+		+	-	+	+/-	+/-		-	+	+	+	+	+	+		+/-	+/-		+	+	+	+	-	+		+/-
Hussein	+	+	+		+	+	+	+	+		+/-	+	+	+	+	+	+		+	+		+	+/-	+	+	+/-	+/-		+
Sharma	+	+	+		+	+	+	+	+		+/-	+/-	+	-	+	+	-		+	+		+	+/-	+	+	+	+		+
Shendell-Falik	+/-	-	-		+/-	+	+	+	+		-	+	+	-	-	-	-		-	-		-	-	-	-	+	-		-
Siu	+/-	+	+		+	-	+	+	+		-	+/-	+	-	+	+	-		-	-		+	+	+/-	+	+/-	+/-		-
Stefaniak	-	-	-		-	+	+	-	-		-	+/-	+	-	-	-	-		-	-		+/-	-	-	-	+	-		-
van Agteren	+/-	+	+		+	-	+/-	+	+/-		-	-	+/-	-	+	+	-		+/-	+/-		+/-	-	+/-	-	+/-	-		-
Wright	+/-	+	+		+	-	+	+	+		+/-	-	+/-	-	+	+	-		+/-	+/-		-	+	-	+/-	-	-		-
Yu	+/-	+	+		-	-	+/-	+	-		-	-	+	+/-	+	-	-		+/-	+/-		+	+	+	+	+	+		-
