# Supplementary material for: Outcomes, mechanisms and contextual factors of positive psychology interventions for health workers: a systematic review of global evidence
Source: Hum Resour Health. 2021 Feb 27;19:24. doi: 10.1186/s12960-021-00564-5 (PMC7910793; doi:10.1186/s12960-021-00564-5)
Supplement: Supplementary file 3 — Additional file 3. Overview of included articles. [file 12960_2021_564_MOESM3_ESM.xlsx]

## Sheet: Sheet1
Number	First author and year	Study type	Country	Setting	Participants	Intervention	Outcomes
1	Ammentorp, 2013	Qualitative study. Individual semi-structured interviews.	Denmark	Health Services Research Unit in a hospital	Two nurses, one occupational therapist, one physiotherapist and one medical secretary.	Individual face-to-face coaching sessions, aimed at helping clients gain new perspectives on existing tasks and challenges. Sessions lasted for approximately 1.5 hours and were provided by an independent trained coach. Number of sessions and time interval between sessions was based on individual need. Methods used were common to most coaching programmes.	Two dominant themes described experiences: progressive insight into job, which raised potential for mutual prioritizing, action and increased job satisfaction (mentioned by 4/5 participants). Secondly, participants mentioned the coaching led to insight into being a constructive colleague at work. Time between sessions allowed for deep reflection and the coach supported moving from diffuse thought…
2	Austin, 2017	Quantitative study. Pre-test post-test study.	United Kingdom	University Hospital	Midwives (n=70)	A development day, away from the hospital, intended to enhance wellbeing and increase postivity in which midwives learn skills to help them be more compassionate and nurturing to themselves. Behaviours, habits and motivations were discussed. With the help of psychotherapy tools views and beliefs were reframed. Positive behaviour change was encouraged both at work and away from the workplace.	Scores of Warwick Edinburgh Mental Wellbeing Scale: Pre-intervention : 43/70 (SD=NA, p=NA, t= NA) After intervention: 55/70 (SD=NA, p=NA, t= NA) After the intervention participants said they understood colleagues behaviour better (36% vs. 72%), they were more optimisitic about the future ( 40% vs. 72%), feel better about themselves (16% vs. 60% feels often or always good) and feel less worried ab…
3	Bergs, 2017	Quantitative study. Quasi-experimental non-equivalent control group pre-test post-test design.	Belgium	Emergency Department in a general hospital with 326 beds in 14 wards.	Nurses in the Emergency Department (pre-intervention n=66, post-intervention n=64)	Tailor-made variant of the 4D cycle of AI consisting of four learning activities focused on excellent handover. Aimed at facilitating communal appraisal in assessing and understanding ways in which structured handover and procedure affect nurses. Two 4.5 hour sessions were held, participation was mandatory and counted as work-time. Sessions led by an ED nurse with proficient knowledge of AI.	No significant changes were seen for Ward and ICU participants: Quality of information change score -3.99 (PRE =64.99, SD 10.82, range (30.56-88.89), POST = 61.00, SD=13.75, range (19.44-86.11), p=0.13). Interaction and support change score -3.21 (PRE=78.11, SD=15.34, range(36.67-100.00), POST=74.90, SD 16.27, range (36.67-100.00), p=0.32). Relevance of information change score -2.22 (PRE=47.64, …
4	Bolier, 2014	Quantitative study. A cluster-randomized controlled trial.	Netherlands	Large academic hospital.	Nurses and allied health professionals (n=178 in online group and n=188 in control group)	Personalized feedback after an online screening on the following aspects: impaired work functioning, distress, work-related fatigue, risky drinking behaviour, depression, anxiety and post-traumatic stress. When screened positive a minimum of two interventions was offered as well as personalized advice. In the case of one complaint or a negative screening Psyfit was offered, this is a course aimed…	Participation rate was 32%. Positive mental health was enhanced in the online group compared to the control group group*time F=3.46, p=0.03, Cohen's Δd=0.37 after 3 months and Cohen's Δd= 0.28 after 6 months. Overall wellbeing didn't change (F=2.30, p=0.10) Cohen's Δd=0.35 after 3 months and Cohen's Δd=0.13 after 6 months. Work engagement was significantly better in the online group compared to t…
5	Buck, 2017	Quantitative study. Pre-test post-test study.			Registered Nurses in float pool (n=NA)	A 6-hour AI summit, held onsite. Members were asked to identify most rewarding aspects of being in the float pool. There was an opportunity to discuss their float pool experiences and how it impacted them personnaly and professionaly in smaller groups.	23 nurses completed the pre-survey o which 22 completed the post-survey as well. The Sense of Community Index changed from 43.5 to 44.6 (t=0.937, p=0.36), which was not significant. Membership improved from 9.5 to 9.7 (t=0.287, p=0.78), influence from 11.6 to 12.5 (t= 1.682, p=0.11), reinforcement of needs from 11.2 to 10.9 (t = -0.637, p=0.53) and shared emotional connection from 11.1 to 11.5 (t…
7	Challis, 2009			A 200-bed acute care hospital	33 RN and LPN in meetings, 48 RN and LPN in questionnaire	AI was introduced throughout the organisation in multiple staff meetings and handouts. organisational leadership received instruction about the AI framework and its relation to the retention improvement initiative. Nurses were encouraged to attend task group meetings in which random blending fostered cross-pollination of examples of positive work environments. No financial compensation for partic…	Vacancy rates improved from 12.1% to 8.9% but there was no verifiable link.
8	Dematteo,2010	Qualitative study. Semi-structured individual interviews.	USA	13 teaching hospitals	Nursing (n=51), medicine (n=21), social work (n=19), physiotherapy (n=14), occupational therapy (n=13), pharmacy (n=12), psychology (n=10), clinical management (n=19), speech and language therapy (n=5)	Ai as underpinning philosophy of interprofessional education initiative.	166 individual interviews were conducted; 62 interviews before programme delivery and 104 after. 82 participants were programme developers and 84 were learners. Four key themes were identified: contextualizing the appeal of AI, the dual nature of AI, a language of transformation and challenges of AI. The positivity as contrast to problem-based approach was welcomed and favoured by many. Some were…
9	Dewar, 2017	Qualitative study	UK	Care home	48 staff members	Adapted AI existing of the following phases: discover, envision, co-create and embed. In the discover phase what works well is identified, findings are fed back to participants to envision a desired future which was followed by co-creation with staff, residents and families. In the embed phase the co-created interventions were embedded. Six face to face meetings were held in the frist two months …	A range of positive interactions that mattered to staff were identified. In the envision phase practice statements were developed which represented a shared vision of what participants valued and would like to happen more of the time. Several ideas for development were persued, among which an intervention raising awareness of language being used. This led to staff learning more about themselves a…
10	Eastburg, 1994	Qualitative study. Quasi-experimental control group pre-test post-test design.	USA	A 150-bed private medical hospital	76 staff nurses working in emergency, intensive-care and medical-surgical units	Supervisor positive-feedback training, provided by the researchers,with a written summary of what was discussed. Nurse supervisors were asked to give input about reasons for nurse burnout. They were presented with research suggesting a predictor for burnout is the absence of positive feedback. Examples of positive feedback were provided and supervisors were encouraged to adjust supervision styles.	No significant pre-treatment differences between treatment and control groups were found. Emotional exhaustion scores of nurses in the treatment group changed significantly after the training: treatment=-1.29, control=1.90, p<0.05. No significant differences on other subscales were found: depersonalization (treatment=-0.18, control=0.72, p>0.05), personal accomplishment ( treatment=-0.65, control…
11	Gray, 2016	Qualitative study. Empirical phenomenological study	UK	NHS trust	4 Participants	A 10-week coaching programme structured in three parts: introduction to propositional knowledge relating to workplace stress and to the salutogenic model (focusing on factors that improve human health and wellbeing), one to one coaching with participants using the salutogenic model and focusing on the salutogenic model as a team.	Personal resilience and wellbeing were perceived to be improved, significance was not assessed. This impacted workplace performance and affected resilience of wellbeing of others and supported participants during a time of organisational transition. Participants had the following change scores (1-7, 1=best, 7=periphery). 1: pre 7, post 2 2: pre 4, post 7 3: pre 5, post 3 4: pre 7, post 2
12	Guzman, 2016 &Guzman, 2017	Mixed-Method study. Quantitative wait-list controlled design. Qualitative: Focus groups with staff.	UK	45-bed residential care home and a 80-bed nursing care home	Nurses, care-assistants, kitchen staff, houskeeping, management, gardener, activity coordinators.	The Culture Change Studio Engagement Programme which uses interactive theatre and is based on positive psychology. It aims to enhance staff communication.	Home A (n=19): No significant difference between pre- and post measurements. Home B (n=31): Significantly more positive interactions post-intervention, compared to pre-intervention chi-square: 43.28, p=0.001. No significant change on the Sense of Competence (SCIDS) total score: t(25)=-1.627, p=-0.116). No significant improvement of the Approaches to Dementia Questionnaire t(27)=-0.946, p=0.353. N…
13	Hall, 2016	Qualitative study. Semi-structured individual interviews	UK	Autism care organisation	Speech and language therapist (n=1), college tutor (n=1), adult home deputy manager (n=1), teacher (n=1) and children's home manager (n=1), senior manager (n=2)	Video Interaction Guidance. A video is made of interaction between staff and client and moments of succesful interaction are extracted. Positive feedback is then provided to staff member. During a 2-day course trainee guiders were introduced to the principles and theoretical underpinnings. After this they worked under supervision of qualified trainers through three phases of training, each takes …	All participants (n=7)were interviewed. Understanding of intervention was only realised after staff became fully involved. Focus on moments of success was different from historical culture and there was strong scepticism at the beginning. Staff members experienced increase in confidence after intervention and became enthusiastic advocates. Trainees struggled balancing carrying out VIG work and at…
14	James, 2012	Qualitative study		Autism care organisation	Staff working in educational services (n=3) and staff working in residential services (n=1)	Video Interaction Guidance. A video is made of interaction between staff and client and moments of succesful interaction are extracted using an analysis framework that has four key elements of successful relational interaction. Clips are selected using contact principles and discussed. Positive feedback is then provided to staff member.	Three participants had and evaluated two films, one participant had and evaluated three films. All participants were positive. The intervention had impact on their feelings and work role. Video feedback was seen as stronger reinforcement compared to other forms of feedback. The intervention increased participant's awareness of their interactions. It helped participants observe analyse and interpr…
15	James, 2016	Qualitative study	UK	Autism care organisation	Ten staff participants	Video Interaction Guidance. A video is made of interaction between staff and client and moments of succesful interaction are extracted. Positive feedback is then provided to staff member.	Number of feedback sessions was contingent on a variety of factors (i.e goal attainment, agreement service user etc.). Five participants were interviewed twice, before and after the intervention. The other five participants were interviewed three times: upon agreement to participate, 4-6 months later and after the intervention. Visual impact helped participants to take a step back from the intens…
16	Kavanagh, 2010	Mixed-method study. Quantitative: Qualitative:	Canada	Surgical unit in university affiliated pediatric hospital	24 nurses were interested and eligible, 12 (9 nurses and 3 nurse leaders) participated	AI in four three-hour sessions, held over two weeks, about pain management services. AI was held in hospital meeting rooms.	Majority (n=11) attended all sessions, one participant dropped out due to personal reasons. Leaders had the tendency to arrive late and leave early. No participant missed key elements. Participants liked the AI process as it was appealing in its atypicality. Participants were satisfied with the intervention. AI was considered clinically useful. Engagement in the sessions was described as rewardin…
17	Kielar, 2015	Retrospective interdepartmental quality initiative project.	Canada		Radiologists, residents, technologists and clercs (n=NA).	Kudos congratulatory quality initiative program. In-service educational seminar s and email communications were provided before implementation. A standardized email template is used.	62 Kudos Quips have been received since inception in mid-2012. They included Kudos related to initial interpretations of radiographs, sonography, CT and MRI. Two Kudos were sent to a technologist and booking clerk respectively for a job well done and above and beyond what was expected.
18	Knibbs, 2010	Mixed method study. Quantitative: Qualitative:	Canada	Public health settings all over Canada	Frontline public health nurses, policy makers and managers (n=156).	Focus groups using a semi-structured AI approach	The strength-based nature contributed to the development of policy solutions. These were well accepted in various federal and provincial policy forums. Research and decision-maker team members reported they were confident about the methodology used. 93% (n=136) indicated AI was helpful, 89% (n=131) would recommend the AI programme.
19	Macafee, 2012	Mixed method study. Quantitative: Qualitative:	UK	One training region in the UK	34 surgical trainees	Strengthoscope, an assessment tool that provides comprehensive measurement of individual strengths at work and feedback sessions.	Feedback was favorable in all trainees, the tool helped them identify strengths. For some trainees the intervention confirmed what they felt to be a true representation of themselves. External validation provided an important confidence boost. It led to increased sense of personal fulfilment and greater commitement to surgery.
20	Muha, 2010	Case study	USA	Department in major academic medical centre		PROPEL: passion, relationships, optimists, proactive, energy and legacy	Job engagment scores went for 3% to 87% as compared to other hospitals in the database. Staff satisfaction rose from 1% to 85% and retention improved 49%. Sick leave dropped by 75%. Patient satisfaction scores rose by 43%.
21	Palamara, 2015	Mixed Method study. Quantitative: Qualitative:			72 internal medicine interns and 26 coaches	A strength-based coaching model following the principles of positive psychology provided by members of the teaching faculty.	94% (45/48) rated the coaching programme as good or excellent; 96% (46/48) would recommend the programme. At the start of the year 44% scored high on emotional exhaustion compared to 33% at the end of the intern year, this was not significant. Personal accomplishment scores were unchanged.
22	Ruhe, 2014	Mixed method study	USA	30 primary care practices in northeast Ohio.		Two cycles of the AI process. The first cycle, consisting of four 2-hour practice meetings, is not preventtive service delivery related, the second, consisting of fewer meetings, is preventive service delivery related.	The AI intervention process led to discussions among practice members about individual values and goals. By sharing personal stories each side came to appreciate the difficulty of the other's role and the importnace of both perspectives in meeting the diverse needs or the patient population. By discussing and sharing what was important to all practice members a shared frustration with and desire …
23	Hussein, 2013 Sharma, 2015	Mixed method study. Quantitative: Longitudinal cohort study with control group. Qualitative:	India	Six secondary and tertiary hospitals in Gujarat.	5 superintendents/heads, 4 medical officers, 2 gynaecologists/other specialists, 10 staff nurses, 5 support staff and 5 pharmacists	AI: 1 day session for the discovery part and a 2-day workshop for the dream part. Teams to plan and monitor were formed. Regular staff meetings were introduced as well.	Incidence of puerperal infection during the pre-intervention period was 5.7%, ranging from 1%-17% in the different hospitals. Infection incidence reduced in both intervention and control groups. In control groups incidence halved from 7.4% to 3.5% and from 4.3% to 1.7% in intervention groups, which was significant (p<0.0001). Infection incidence was lower in control group (OR 0.60 95% CI 0.39-0.9…
24	Shendell-Falik, 2007	Quantitative study	USA	673-bed hospital, handoff from ED to inpatient telemetry unit.	Nurses from telemetry unit and ED	AI 5-D cycle: a five hour session to identify topics, interviews among nurses and a 1.5 day session to review interviews and attend the dream, design and destiny phases.	Patient satisfaction scores: pre=79.1, post_t1=85.5, post_t2=87.2. Relative improvement=10.2% Nursing satisfaction: pre=84.5, post_t1=90.0, post_t2=92.1. Relative improvement= 9% ED rating: pre=61.7, post_t1=69.6, post_t2=76.1. Relative improvement=23.3% Nutritional assessment: pre=89,post_t1= 94.4, post_t2 = 98.8. Relative improvement = 11% Compliance with cardiac enzyme regimen: pre=87%, post_t…
25	Siu, 2013	Quantitative study. One group pre-test post-test design	China	Public hospitals	1034 healthcare workers from different job levels.	Intensive 2-day training program (7 hr a day) about stress, self-healing techniques, emotion management, applying positive psychology, effective communication and recovery, organized in 17 repeated classes with approximately 60 participants per class.	817 participants completed pre- and posttests. Participants scored significantly lower on physical/psychological symptoms (pre: mean=2.96 SD 0.88, post: mean=2.73 SD 0.85, p<0.002) and burnout (pre: mean=2.90 SD=0.59, post: mean=2.74 SD=0.60 p<0.001) and significantly higher on job satisfaction (pre: mean=4.30 SD=0.93, post: mean=4.49 SD=0.88 p<0.001) and positive emotions (pre: mean=3.86 SD=0.75…
26	Stefaniak, 2007	Quantitative study	USA	473-bed quarternary acute hospital	17 nursing leaders and 28 staff nurses	AI 4D cycle consisting of workshops and two AI summits	Decrease in vacancy rate from 6.2% to 4.1%. Turnover reduced from 10.35% to 8.42%. Increased nurse decision making scores 40.5-45.5. Manager satisfaction 115-110.
27	van Agteren, 2018		Australia	Major public healthcare provider	Clinical and non-clinical staff	Two days of resilience training, based on the TechWerks Resilience Training program, provided by experienced trainers.	Statistically significant improvements in wellbeing (P=0.001) and resilience (p=0.02). Effect sizes were small or moderate for overall samples. Those with low to median effect sized demonstrated higher effects for wellbeing (d=0.67) compared to those with high baseline wellbeing scores (d=0.36). The same trend was visible for resilience scores: those with low baseline resilience scores demonstrat…
28	Wright	Quantitative study	UK	National Paediatric Liver service	32 ward nursing staff	Appreciative interviews	Vacancy rates fell significantly in 2 wards, but not in the tird. There was a trend to increase in leavers in two wards, but not in the third. Sickness absence rates in one ward showed a reduction during the project, but it rose again to previous levels on completion.
29	Yu, 2008	Quantitative study	Australia	Large teaching hospital	17 frontline nursing managers	Workplace coaching programme based on a positive approach to change, a period of explicit support to transfer learnings and skills to the workplace and personalization. The coaching programme consisted of the following: 16 90-mintue coaching seminars, 16 60-minute coaching groups, 6 45-minute coahcing sessions per participant, groupwork	Significant changes were found for proactivity (taking charge: z=-2.8, p<0.05), individual innovation z=-2.7, p<0.0)), core performance (z=-2.7, p<0.05), self-insight subscale of meta-cognition (z=-2.2, p<0.05), motivation (role breadth self-efficacy -2.8, p<0.05), well-being (positive affect z=-2.0, p<0.05 and autonomy z=-2.0, p<0.05). NO significant change was found on wellbeing (negative affec…
