# Supplementary material for: Outcomes, mechanisms and contextual factors of positive psychology interventions for health workers: a systematic review of global evidence
Source: Hum Resour Health. 2021 Feb 27;19:24. doi: 10.1186/s12960-021-00564-5 (PMC7910793; doi:10.1186/s12960-021-00564-5)
Supplement: Supplementary file 4 — Additional file 4. Overview of identified mechanisms. [file 12960_2021_564_MOESM4_ESM.xlsx]

## Sheet: Sheet1
Mechanism	Study
Allowing time and space to offer opinions	Hall
Appreciation parties to keep momentum going	Muha
Awareness of positivity helps to alert us to possibilities to be proactive about wellbeing	Gray
Awareness of triggers makes staff proactive about creating conditions for team wellbeing	Gray
Breaking down interprofessional hierarchies and appreciation of interdependence	Dematteo, Sharma
Building relationships	Shendell-Falik
Catalysing discussion and information exchange	Sharma
Celebrating and valuing what works well	Dewar
Communcation that creates an enjoyable shared experience	Guzman2
Consistent use of strengths	Muha
Creating a vision based on important values	Muha
Curiosity lead to new and suprising knowledge	Dewar
Dedicated organizational resources	Dematteo
External validation	Macafee
Focus on creativity, mutual respect and relationship building	Dematteo, Stefaniak
Generative story and mutual understanding created	Bergs
Helping others be at their best	Muha
Identification of supportive organisational attributes	Knibbs
Improved coping resources to tackle burnout	Siu
Increased awareness due to participation in project	James 1,James2, Sharma
Interactions amonst participants	Austin
Leader participation	Muha
Modifications in personal and group thought processes and behaviour	Dematteo
More focused discussions	Sharma
New insights	James1
New understanding of personal or group character	Ruhe
Newfound understanding of strengths	Macafee
Noticing what works well leads to enhanced awareness of processes of skilled human interaction	Dewar
Orienting participants to best self	Gray
Peer advocacy through positive experience with intervention	Hall
Peer behaviour was facilitated and a climate of mutual understanding and positive behaviour created	Bergs
Perceived supervisor and peer support	Eastburg
Picturing job and duties in new perspective	Ammentorp
Positive behaviour both in and away from the workplace	Austin
Positive frame of thought when focusing on challenges	Dematteo
Recognition of experts in own context and members of team	Hall, Sharma
Recognizing and reframing negative interpretations	Ammentorp, Dematteo, Dewar, Knibbs, Stefaniak
Recognizing valued conversations	Dewar
Regular visits of research team	Sharma
Restoration of hope and meaning	Dematteo
Seeing evidence of impact made in daily work	James2
Sense of community	Buck, Gray
Sharing experiences and history leads to a shared emotional connection and momentum for interprofessional activities	Buck, Dewar, Ruhe, Stefaniak
Sustaining success and satisfaction	Muha
Time to reflect	Ammentorp, Hall, James1, Stefaniak
Trust and communal obligation to end result created	Ammentorp
Trust was created by sharing feelings and ideas	Ruhe
Visual representation that helps to make sense of how staff feels at work	Gray
NONE	Bolier, Challis, Guzman1, Kavanagh, Kielar, Palamara, Hussein, van Agteren, Wright, Yu
