# Supplementary material for: Outcomes, mechanisms and contextual factors of positive psychology interventions for health workers: a systematic review of global evidence
Source: Hum Resour Health. 2021 Feb 27;19:24. doi: 10.1186/s12960-021-00564-5 (PMC7910793; doi:10.1186/s12960-021-00564-5)
Supplement: Supplementary file 5 — Additional file 5. Overview of identified contextual factors. [file 12960_2021_564_MOESM5_ESM.xlsx]

## Sheet: Sheet1
Context		Study
Celebration and positivity not always comfortable	-	Dewar
Hisotry of failed organizational projects and focus on negative practice made participants sceptical	-	Dematteo, Guzman2, Hall
In some units robust workplace relationships are difficult to achieve (i.e. float pool)	-	Buck
Intervention viewed as management strategy for advancing corporate goals of organization	-	Dematteo
Lack of managerial support	-	Guzman2
Lack of personal contact in intervention	-	Bolier
Stressful work environments	-	Dematteo, Guzman1, Hussein
Champion commitment	+	Ruhe, Shendell-Falik
Coach demonstrated authenticity, integrity, balance in life, commitment to learning, vulnerability, excellence and sense of responsibility	+	Ammentorp
Democratic nature of intervention	+	Kavanagh
Enthusiastic coach/trainer	+	Guzman1
Initial understanding of intervention	+	Hall
Managerial support	+	Buck, Dewar, Guzman2, Kavanagh, Muha, Palamara, Ruhe, Stefaniak
No professional relationship between coach/trainer and participant	+	Ammentorp, Macafee, Palamara
Online interventions can be used at participant's convenience and are more affordable	+	Bolier, Macafee
Past successes	+	Ruhe
Positivity welcome contrast to problem-based approach	+	Dematteo, Kavanagh, James1
Regular meetings	+	Sharma
Regular reinforcement during training	+	Macafee
Shift from structure to agency in hospitals	+	Dematteo
Sufficient human resources	+	Kavanagh
Support for Change	+	Ruhe
Time between sessions based on participant's need	+	Ammentorp
Urgent practice need	+	Ruhe
NONE		Austin, Bergs, Challis, Eastburg, Gray, James2, Kielar, Knibbs, Siu, van Agteren, Wright, Yu
